# Supplementary material for: Assessing the fitness of Epstein-Barr virus following its reactivation
Source: J Virol. 2025 May 30;99(7):e00626-25. doi: 10.1128/jvi.00626-25 (PMC12282151; doi:10.1128/jvi.00626-25)
Supplement: Table S4 — gRNA sequences. [file jvi.00626-25-s0006.xlsx]

## Sheet: Sheet1
Supplementary Table S4. gRNA sequences
Target gene	Naming in the text	Nucleotide sequence(5'-3')	PAM sequence	Cut site	Nucleotide locations at Chromosome 1	Exon of CR2	Purpose
CR2	CR2-gRNA 1	GCACUUCCUAUGAUCCACAA	UGG	207,468,564	207,454,230-207,489,895	Exon3	CRISRP-Cas9 technology
CR2	CR2-gRNA 2	CGGCCAUUUAGGAUAGGCGG	AGG	207,466,549	207,454,230-207,489,895	Exon2	CRISRP-Cas9 technology
