# Supplementary material for: Assessing the fitness of Epstein-Barr virus following its reactivation
Source: J Virol. 2025 May 30;99(7):e00626-25. doi: 10.1128/jvi.00626-25 (PMC12282151; doi:10.1128/jvi.00626-25)
Supplement: Table S5 — Statistical analysis. [file jvi.00626-25-s0007.xlsx]

## Sheet: Physical particles Fig.3, S1
Supplementary Table S5. Statstical Analysis
Reference Group	Comparison Group	Mean Diff	Test Type	t-stat	df	p-value	Significant
Ctrl	BALF4	0.0117	Student's	0.2508	4	0.814324	No
Ctrl	BFLF2	-0.328	Student's	-1.9178	4	0.1276	No
Ctrl	BILF1	-0.2983	Student's	-3.8043	4	0.0190324	Yes
Ctrl	BcLF1	-0.297	Welch's	-1.0744	2.11	0.390037	No
Ctrl	BKRF4	-0.2367	Student's	-4.1376	4	0.014405	Yes
Ctrl	BHLF1	-0.2007	Student's	-1.7124	4	0.161992	No
Ctrl	BVRF1	-0.1783	Student's	-0.9836	4	0.380989	No
Ctrl	BVLF1	-0.1687	Student's	-1.4442	4	0.222183	No
Ctrl	BORF2	-0.1663	Student's	-2.5675	4	0.0621409	No
Ctrl	BLRF3	-0.1563	Student's	-3.0857	4	0.0367289	Yes
Ctrl	BGRF1/BDRF1	-0.155	Student's	-2.0166	4	0.113941	No
Ctrl	BGLF3.5	-0.146	Student's	-0.9293	4	0.405335	No
Ctrl	BXRF1	-0.128	Student's	-2.2044	4	0.0921971	No
Ctrl	BLRF1	-0.1223	Student's	-0.936	4	0.402271	No
Ctrl	BRRF1	-0.12	Student's	-2.2513	4	0.0875215	No
Ctrl	BILF2	-0.117	Student's	-1.488	4	0.210971	No
Ctrl	BLLF3	-0.1127	Student's	-1.3126	4	0.25956	No
Ctrl	BALF2	-0.109	Student's	-1.9783	4	0.119038	No
Ctrl	BLLF2	-0.1033	Student's	-0.7908	4	0.473304	No
Ctrl	BDLF3	-0.0897	Student's	-1.3515	4	0.24791	No
Ctrl	BNLF2a	-0.0857	Student's	-1.1266	4	0.322937	No
Ctrl	BDLF2	-0.08	Student's	-1.0783	4	0.341584	No
Ctrl	BVRF2	-0.0797	Student's	-1.0489	4	0.353416	No
Ctrl	BBLF2/BBLF3	-0.0743	Student's	-0.5262	4	0.62658	No
Ctrl	BMRF1	-0.0717	Student's	-0.8481	4	0.444154	No
Ctrl	BDLF3.5	-0.0717	Student's	-0.9723	4	0.38594	No
Ctrl	BLLF1	-0.0553	Student's	-0.7722	4	0.483068	No
Ctrl	BXLF1	-0.051	Student's	-1.0956	4	0.334792	No
Ctrl	BZLF2	-0.0497	Student's	-0.431	4	0.688684	No
Ctrl	BSRF1	-0.0407	Student's	-0.5052	4	0.639987	No
Ctrl	BDLF1	-0.033	Student's	-0.5883	4	0.587946	No
Ctrl	BKRF3	-0.032	Student's	-0.4717	4	0.661731	No
Ctrl	BHRF1	-0.028	Student's	-0.3236	4	0.762474	No
Ctrl	BFRF2	-0.0243	Student's	-0.1531	4	0.885757	No
Ctrl	BdRF1	-0.004	Student's	-0.0761	4	0.942974	No
Ctrl	BARF1	0.005	Student's	0.0562	4	0.95788	No
Ctrl	BALF3	0.0143	Student's	0.143	4	0.893173	No
Ctrl	A73	0.0207	Student's	0.1419	4	0.89405	No
Ctrl	BDLF4	0.025	Student's	0.3946	4	0.71324	No
Ctrl	BGLF3	0.027	Student's	0.5735	4	0.59699	No
Ctrl	BFLF1	0.028	Student's	0.4664	4	0.665202	No
Ctrl	BBLF4	0.0317	Student's	0.6408	4	0.556532	No
Ctrl	BORF1	0.0337	Student's	0.5237	4	0.628169	No
Ctrl	BLRF2	0.0353	Student's	0.5578	4	0.606737	No
Ctrl	sLF3	0.0373	Student's	0.3851	4	0.719744	No
Ctrl	BBRF1	0.0407	Student's	0.3526	4	0.742187	No
Ctrl	BXLF2	0.0613	Welch's	1.3301	2.18	0.305628	No
Ctrl	BFRF3	0.065	Student's	1.1243	4	0.323778	No
Ctrl	BcRF1	0.0687	Student's	1.2129	4	0.291884	No
Ctrl	LF1	0.0763	Student's	0.468	4	0.664172	No
Ctrl	BOLF1	0.08	Student's	1.5815	4	0.188927	No
Ctrl	RPMS1	0.0843	Student's	1.4123	4	0.230725	No
Ctrl	BALF5	0.0853	Student's	1.3475	4	0.249091	No
Ctrl	BGLF2	0.0887	Student's	1.362	4	0.244863	No
Ctrl	BGLF1	0.0987	Student's	1.6964	4	0.165051	No
Ctrl	BaRF1	0.0993	Student's	1.2765	4	0.270863	No
Ctrl	BGLF4	0.1047	Student's	0.8643	4	0.43616	No
Ctrl	BPLF1	0.1313	Student's	1.5261	4	0.20168	No
Ctrl	BTRF1	0.1317	Student's	1.5291	4	0.200974	No
Ctrl	BNLF2b	0.142	Student's	2.0177	4	0.113794	No
Ctrl	BMRF2	0.142	Student's	1.25	4	0.279439	No
Ctrl	BRRF2	0.144	Student's	2.5352	4	0.0643068	No
Ctrl	BCRF1	0.1473	Student's	2.2132	4	0.0913048	No
Ctrl	BRLF1	0.1533	Student's	1.2381	4	0.28338	No
Ctrl	BFRF1A	0.155	Student's	3.2622	4	0.031016	Yes
Ctrl	BFRF1	0.157	Student's	1.5664	4	0.192327	No
Ctrl	BSLF2/BMLF1	0.1653	Student's	2.7516	4	0.0512918	No
Ctrl	BGLF5	0.1763	Student's	2.2754	4	0.0852219	No
Ctrl	BBRF3	0.1847	Student's	2.5137	4	0.0657958	No
Ctrl	BBLF1	0.1947	Student's	1.9567	4	0.122013	No
Ctrl	BKRF2	0.1953	Student's	3.436	4	0.0263897	Yes
Ctrl	BNRF1	0.2193	Student's	2.7339	4	0.0522329	No
Ctrl	BSLF1	0.22	Student's	2.8484	4	0.0464721	Yes
Ctrl	LF2	0.2543	Student's	3.1718	4	0.0337996	Yes
Ctrl	BBRF2	0.305	Student's	3.04	4	0.0384041	Yes
Ctrl	BALF1	0.3173	Student's	2.7456	4	0.0516072	No
Ctrl	BMLF1	0.33	Student's	3.0834	4	0.0368093	Yes
Significance level (alpha): 0.05

## Sheet: Elijah cell binding Fig.5, S2
Supplementary Table S5. Statstical Analysis
Reference Group	Comparison Group	Mean Diff	Test Type	t-stat	df	p-value	Significant
Ctrl	BALF4	-0.05	Student's	-0.5232	4	0.628489	No
Ctrl	BKRF4	-0.72	Student's	-6.734	4	0.00253379	Yes
Ctrl	BVLF1	-0.6647	Student's	-3.3751	4	0.0279106	Yes
Ctrl	BNLF2a	-0.5177	Student's	-4.6708	4	0.00951273	Yes
Ctrl	BXRF1	-0.4427	Student's	-1.8537	4	0.137401	No
Ctrl	BFLF2	-0.4393	Student's	-2.9822	4	0.0406485	Yes
Ctrl	BMRF1	-0.413	Student's	-4.1693	4	0.014039	Yes
Ctrl	BLLF1	-0.388	Student's	-2.9489	4	0.042017	Yes
Ctrl	BHLF1	-0.384	Student's	-3.1938	4	0.0330972	Yes
Ctrl	BLRF3	-0.351	Student's	-1.8054	4	0.145316	No
Ctrl	BXLF1	-0.348	Student's	-2.6848	4	0.054954	No
Ctrl	BVRF2	-0.3363	Student's	-3.4222	4	0.0267255	Yes
Ctrl	BALF2	-0.314	Student's	-1.7375	4	0.157301	No
Ctrl	BcLF1	-0.285	Student's	-2.9521	4	0.0418824	Yes
Ctrl	BORF2	-0.2843	Student's	-3.066	4	0.0374399	Yes
Ctrl	BFLF1	-0.284	Student's	-0.95	4	0.395925	No
Ctrl	BDLF2	-0.2437	Student's	-2.778	4	0.0499225	Yes
Ctrl	BGRF1/BDRF1	-0.2403	Student's	-1.5046	4	0.20688	No
Ctrl	BXLF2	-0.2383	Student's	-1.1446	4	0.316228	No
Ctrl	BKRF3	-0.238	Student's	-1.6508	4	0.174121	No
Ctrl	BLLF3	-0.205	Student's	-1.1175	4	0.326368	No
Ctrl	BDLF3.5	-0.199	Student's	-1.7313	4	0.158448	No
Ctrl	BILF1	-0.1313	Student's	-0.5643	4	0.602718	No
Ctrl	BDLF1	-0.1287	Student's	-0.9532	4	0.394483	No
Ctrl	BRRF1	-0.1073	Student's	-1.2709	4	0.272643	No
Ctrl	BDLF3	-0.0863	Welch's	-1.0445	2.08	0.402336	No
Ctrl	BLLF2	-0.0737	Student's	-0.7777	4	0.480198	No
Ctrl	BGLF3	-0.0277	Student's	-0.1661	4	0.876112	No
Ctrl	BdRF1	-0.0127	Student's	-0.0621	4	0.953499	No
Ctrl	BGLF3.5	-0.0043	Student's	-0.0412	4	0.969126	No
Ctrl	BOLF1	0.012	Student's	0.0635	4	0.952442	No
Ctrl	BLRF2	0.0237	Student's	0.1233	4	0.907788	No
Ctrl	A73	0.0317	Student's	0.2712	4	0.799656	No
Ctrl	BILF2	0.032	Student's	0.2907	4	0.785721	No
Ctrl	BVRF1	0.0523	Student's	0.3211	4	0.764203	No
Ctrl	BSRF1	0.062	Student's	0.3519	4	0.742651	No
Ctrl	BFRF2	0.0743	Student's	0.5258	4	0.626841	No
Ctrl	BHRF1	0.0817	Student's	0.4144	4	0.69984	No
Ctrl	BDLF4	0.091	Student's	0.9718	4	0.386198	No
Ctrl	BPLF1	0.092	Student's	0.403	4	0.707589	No
Ctrl	BFRF3	0.1003	Student's	1.0658	4	0.346563	No
Ctrl	BGLF1	0.11	Student's	0.8055	4	0.465666	No
Ctrl	sLF3	0.113	Welch's	1.3477	2.2	0.299896	No
Ctrl	BALF3	0.1193	Student's	1.1793	4	0.303619	No
Ctrl	RPMS1	0.147	Student's	1.3989	4	0.234405	No
Ctrl	BcRF1	0.1557	Student's	0.7318	4	0.504857	No
Ctrl	BBRF1	0.163	Student's	0.877	4	0.429983	No
Ctrl	BNLF2b	0.2	Student's	1.5494	4	0.196215	No
Ctrl	BZLF2	0.2127	Student's	2.4968	4	0.0669938	No
Ctrl	BBLF2/BBLF3	0.2127	Student's	1.0834	4	0.33956	No
Ctrl	BBLF4	0.2667	Student's	3.146	4	0.0346462	Yes
Ctrl	BaRF1	0.273	Student's	1.8765	4	0.13382	No
Ctrl	BFRF1A	0.2767	Student's	1.5783	4	0.189632	No
Ctrl	BALF5	0.2887	Student's	1.4458	4	0.221754	No
Ctrl	BKRF2	0.321	Student's	2.7508	4	0.0513322	No
Ctrl	BCRF1	0.3363	Student's	2.397	4	0.0745988	No
Ctrl	BARF1	0.337	Student's	2.4302	4	0.0719629	No
Ctrl	BGLF4	0.349	Student's	2.4992	4	0.0668268	No
Ctrl	BLRF1	0.3507	Student's	2.882	4	0.0449228	Yes
Ctrl	BGLF2	0.384	Student's	3.9208	4	0.0172358	Yes
Ctrl	BORF1	0.4067	Student's	2.5537	4	0.0630558	No
Ctrl	BRRF2	0.4077	Student's	2.8154	4	0.0480547	Yes
Ctrl	BGLF5	0.433	Student's	2.6497	4	0.0570025	No
Ctrl	BFRF1	0.4687	Student's	5.0339	4	0.00731355	Yes
Ctrl	BSLF1	0.508	Student's	4.8745	4	0.00819312	Yes
Ctrl	BTRF1	0.513	Student's	6.058	4	0.00374798	Yes
Ctrl	LF1	0.5483	Student's	6.4289	4	0.00301035	Yes
Ctrl	BSLF2/BMLF1	0.618	Student's	7.3483	4	0.00182642	Yes
Ctrl	BMRF2	0.62	Student's	5.1526	4	0.00673257	Yes
Ctrl	BBRF3	0.6647	Student's	6.0955	4	0.00366388	Yes
Ctrl	BNRF1	0.6883	Student's	7.4161	4	0.00176422	Yes
Ctrl	BBLF1	0.711	Student's	6.4444	4	0.00298355	Yes
Ctrl	BRLF1	0.7233	Student's	7.1311	4	0.00204471	Yes
Ctrl	BALF1	0.819	Welch's	9.8182	2.15	0.00795476	Yes
Ctrl	BBRF2	0.8703	Welch's	10.3913	2.19	0.00667143	Yes
Ctrl	LF2	0.8753	Student's	9.8976	4	0.000584843	Yes
Ctrl	BMLF1	0.8903	Welch's	10.8584	2.01	0.00817595	Yes
Significance level (alpha): 0.05

## Sheet: GRU Fig.6, S3
Supplementary Table S5. Statstical Analysis
Reference Group	Comparison Group	Mean Diff	Test Type	t-stat	df	p-value	Significant
Ctrl	BALF4	-5.56	Welch's	-5.8407	2.01	0.0278732	Yes
Ctrl	BMRF1	-0.7667	Student's	-11.893	4	0.000286277	Yes
Ctrl	BGRF1/BDRF1	-0.7	Welch's	-2.5752	2.08	0.118656	No
Ctrl	LF1	-0.5733	Student's	-6.2514	4	0.0033385	Yes
Ctrl	BLRF3	-0.55	Student's	-5.2707	4	0.00620906	Yes
Ctrl	BDLF2	-0.52	Student's	-4.0911	4	0.0149614	Yes
Ctrl	BDLF3.5	-0.4967	Student's	-4.2144	4	0.0135387	Yes
Ctrl	BLLF2	-0.4633	Student's	-2.7553	4	0.0510948	No
Ctrl	BHLF1	-0.46	Student's	-9.5457	4	0.000672671	Yes
Ctrl	BVLF1	-0.4167	Welch's	-2.2329	2.18	0.144809	No
Ctrl	BNLF2a	-0.4067	Student's	-3.9091	4	0.0174066	Yes
Ctrl	BILF1	-0.36	Welch's	-1.2206	2.07	0.343071	No
Ctrl	BDLF3	-0.3433	Student's	-6.5143	4	0.00286655	Yes
Ctrl	BFLF2	-0.2833	Student's	-5.2513	4	0.00629155	Yes
Ctrl	BXLF1	-0.25	Student's	-2.441	4	0.0711285	No
Ctrl	BKRF3	-0.2	Student's	-2.5916	4	0.0605813	No
Ctrl	BRRF1	-0.1933	Welch's	-0.8469	2.12	0.481949	No
Ctrl	BGLF3.5	-0.1933	Student's	-2.0292	4	0.11232	No
Ctrl	BXRF1	-0.1733	Student's	-2.4089	4	0.0736462	No
Ctrl	sLF3	-0.16	Student's	-1.8326	4	0.140794	No
Ctrl	BGLF3	-0.14	Student's	-1.884	4	0.132673	No
Ctrl	A73	-0.1333	Student's	-1.3005	4	0.263292	No
Ctrl	BKRF4	-0.1133	Student's	-1.95	4	0.122952	No
Ctrl	BFRF3	-0.1067	Welch's	-0.5652	2.17	0.624892	No
Ctrl	BILF2	-0.1033	Student's	-1.0127	4	0.368472	No
Ctrl	BLLF3	-0.0867	Student's	-0.5494	4	0.611993	No
Ctrl	BFRF1A	-0.0433	Welch's	-0.188	2.11	0.867365	No
Ctrl	BZLF2	-0.0333	Student's	-0.5625	4	0.603778	No
Ctrl	BSRF1	-0.0167	Student's	-0.2628	4	0.80569	No
Ctrl	BVRF2	-0.0167	Student's	-0.3536	4	0.741521	No
Ctrl	BALF2	0.0033	Student's	0.0267	4	0.979958	No
Ctrl	BORF2	0.0233	Student's	0.3229	4	0.762955	No
Ctrl	BFRF2	0.0633	Student's	0.5196	4	0.630756	No
Ctrl	BLRF2	0.07	Student's	0.634	4	0.560503	No
Ctrl	BVRF1	0.0967	Welch's	0.5312	2.19	0.644323	No
Ctrl	BBLF2/BBLF3	0.11	Student's	0.8119	4	0.462394	No
Ctrl	RPMS1	0.13	Student's	1.3117	4	0.259836	No
Ctrl	BDLF1	0.1467	Student's	2.2875	4	0.0840929	No
Ctrl	BGLF1	0.1833	Student's	2.3756	4	0.0763508	No
Ctrl	BXLF2	0.1967	Student's	2.558	4	0.0627726	No
Ctrl	BALF3	0.2067	Student's	2.6437	4	0.0573587	No
Ctrl	BDLF4	0.2067	Student's	1.9548	4	0.122288	No
Ctrl	BcRF1	0.2233	Student's	1.5271	4	0.201454	No
Ctrl	BPLF1	0.2467	Student's	1.9679	4	0.120456	No
Ctrl	BNLF2b	0.25	Student's	1.8419	4	0.139289	No
Ctrl	BOLF1	0.2667	Student's	3.4112	4	0.0269973	Yes
Ctrl	BLLF1	0.29	Student's	2.5284	4	0.0647758	No
Ctrl	BdRF1	0.3033	Student's	4.0454	4	0.015534	Yes
Ctrl	BBLF4	0.31	Student's	5.7022	4	0.00467519	Yes
Ctrl	BRRF2	0.33	Student's	2.8519	4	0.0463045	Yes
Ctrl	BcLF1	0.3467	Student's	5.8505	4	0.00425801	Yes
Ctrl	BORF1	0.3533	Student's	4.0295	4	0.0157399	Yes
Ctrl	BARF1	0.3567	Student's	3.5887	4	0.0229892	Yes
Ctrl	BKRF2	0.36	Student's	5.9542	4	0.00399297	Yes
Ctrl	BCRF1	0.36	Student's	5.1842	4	0.00658741	Yes
Ctrl	BHRF1	0.3667	Student's	2.2662	4	0.0860849	No
Ctrl	BaRF1	0.39	Student's	4.3453	4	0.0122023	Yes
Ctrl	BSLF1	0.4433	Student's	9.4045	4	0.000712456	Yes
Ctrl	BGLF2	0.4467	Student's	7.4675	4	0.00171881	Yes
Ctrl	BALF5	0.45	Student's	6.3081	4	0.00322907	Yes
Ctrl	BFLF1	0.45	Student's	5.7987	4	0.00439812	Yes
Ctrl	BLRF1	0.4833	Student's	11.8789	4	0.000287612	Yes
Ctrl	BGLF5	0.5267	Student's	3.3369	4	0.0289199	Yes
Ctrl	BTRF1	0.55	Student's	12.8843	4	0.000209248	Yes
Ctrl	BBRF1	0.58	Student's	7.7352	4	0.00150436	Yes
Ctrl	BFRF1	0.6433	Student's	7.6053	4	0.00160407	Yes
Ctrl	BSLF2/BMLF1	0.6667	Student's	6.3823	4	0.00309257	Yes
Ctrl	BBRF3	0.7233	Student's	15.5797	4	9.91016e-05	Yes
Ctrl	BNRF1	0.7267	Student's	13.028	4	0.000200342	Yes
Ctrl	BBLF1	0.73	Student's	18.5089	4	5.01448e-05	Yes
Ctrl	BRLF1	0.77	Student's	10.3932	4	0.000483969	Yes
Ctrl	BMRF2	0.7867	Student's	14.1037	4	0.000146691	Yes
Ctrl	BGLF4	0.8267	Student's	19.9844	4	3.69974e-05	Yes
Ctrl	BBRF2	0.83	Student's	20.1966	4	3.54794e-05	Yes
Ctrl	BMLF1	0.87	Welch's	22.547	2.03	0.00182141	Yes
Ctrl	LF2	0.87	Student's	19.1891	4	4.34621e-05	Yes
Ctrl	BALF1	0.89	Welch's	22.5656	2.21	0.00117469	Yes
Significance level (alpha): 0.05
